# Supplementary material for: Eco-Friendly Coagulant versus Industrially Used Coagulants: Identification of Their Coagulation Performance, Mechanism and Optimization in Water Treatment Process
Source: Int J Environ Res Public Health. 2021 Aug 31;18(17):9164. doi: 10.3390/ijerph18179164 (PMC8430898; doi:10.3390/ijerph18179164)
Supplement: Supplementary file 1 [file ijerph-18-09164-s001.zip]

Archive with 1 entries (1 files):
- ijerph-1320743-SI.pdf
